# Supplementary material for: Analysis of Tonsillar NK Cell Markers in Pediatric Epstein–Barr Virus (EBV) Asymptomatic Infection and EBV-Associated Hodgkin Lymphoma
Source: Viruses. 2026 Jun 12;18(6):667. doi: 10.3390/v18060667 (PMC13307723; doi:10.3390/v18060667)
Supplement: Supplementary file 1 [file viruses-18-00667-s001.zip]

Archive with 1 entries (1 files):
- viruses-4334297-supplementary.pdf
